# Supplementary material for: Association of perioperative serum carcinoembryonic antigen level and recurrence in low-risk stage IIA colon cancer
Source: PLoS One. 2021 Jun 9;16(6):e0252566. doi: 10.1371/journal.pone.0252566 (PMC8189445; doi:10.1371/journal.pone.0252566)
Supplement: S1 Data — (XLSX) [file pone.0252566.s001.xlsx]

## Sheet: Database
Patient	age	sex	Weight	Height	BMI	Location	Sided	Underlying	DM	HTN	Heart	Pulmo	Nephro	Liver	Etc	Smoking	Alcohol	ASA_score	OP_time	OP_name	OP_name1	OP_method	Complication	LN_total	Histology	CEA_PRE	CEA_Post	REC	DTMORT	CAUSEMOR	DSTATUS	Recur_M	Recur	Motality_M	Mortality
1	76	2	50	145	23.7812	1	1	1	1	1	0	0	0	0	0	0	0	3	200	Rt. Hemicolectomy	1	1	0	13	2	0.93	0.69	0	#NULL!	0	0	79	0	79	1
2	75	2	48	149	21.6206	1	1	1	0	1	0	0	0	0	0	0	0	2	231	Rt. Hemicolectomy	1	1	0	14	1	12.31	2.89	0	#NULL!	0	0	63	0	63	1
3	78	2	53	152	22.9398	1	1	0	0	0	0	0	0	0	0	0	1	2	187	Rt. Hemicolectomy	1	4	0	37	2	1.06	1.05	0	#NULL!	0	0	71	0	70	3
4	82	2	49	154	20.6612	1	1	1	0	1	0	0	0	0	0	0	0	3	165	Rt. Hemicolectomy	1	1	0	34	2	2.53	1.76	0	#NULL!	0	0	55	0	55	1
5	70	2	51.1	156.7	20.8105	1	1	1	1	1	0	0	0	0	0	0	0	2	243	Rt. Hemicolectomy	1	1	0	17	2	1.06	0.53	0	#NULL!	0	0	44	0	44	1
6	30	1	74.8	179	23.3451	1	1	0	0	0	0	0	0	0	0	0	0	1	223	Rt. Hemicolectomy	1	1	0	50	2	1.12	0.34	0	#NULL!	0	0	112	0	112	1
7	86	1	85	170	29.4118	1	1	1	0	1	0	0	0	0	8	0	0	3	202	Rt. Hemicolectomy	1	1	0	20	1	2.75	2.86	1	#NULL!	0	0	13	1	68	3
8	55	2	61	158	24.4352	1	1	0	0	0	0	0	0	0	0	0	0	1	234	Rt. Hemicolectomy	1	4	0	53	2	1.08	0.74	0	#NULL!	0	0	105	0	105	1
9	49	2	55	158	22.0317	1	1	1	0	0	0	0	0	0	8	0	1	1	218	Rt. Hemicolectomy	1	1	0	41	1	1.09	0.73	0	#NULL!	0	0	99	0	99	1
10	70	1	51	171	17.4413	1	1	1	1	0	1	0	0	0	0	0	0	3	164	Rt. Hemicolectomy	1	2	0	20	2	5.04	3.2	0	#NULL!	0	0	68	0	68	1
11	55	2	82	161	31.6346	1	1	1	0	0	0	0	0	0	8	0	0	3	370	Rt. Hemicolectomy	1	1	0	56	1	6.06	4.7	1	2014-11-21	1	1	6	1	20	2
12	79	1	50	169	17.5064	1	1	1	0	0	0	0	0	0	8	1	1	2	220	Rt. Hemicolectomy	1	1	0	31	2	1.33	0.92	0	#NULL!	0	0	57	0	55	3
13	85	1	72	172	24.3375	1	1	0	0	0	0	0	0	0	0	1	1	2	444	Rt. Hemicolectomy	1	1	0	32	2	4.18	1.36	0	#NULL!	0	0	67	0	67	1
14	60	1	82	174	27.0842	1	1	1	0	1	0	0	0	0	0	1	1	3	288	Rt. Hemicolectomy	1	1	0	22	2	3.56	1.76	0	#NULL!	0	0	53	0	53	1
15	50	2	54	164	20.0773	1	1	0	0	0	0	0	0	0	0	0	1	1	170	Rt. Hemicolectomy	1	1	0	43	2	3.29	1.67	0	#NULL!	0	0	47	0	47	1
16	85	2	36	158	14.4208	2	1	1	0	0	0	1	0	0	0	0	1	1	227	Rt. Hemicolectomy	1	1	1	34	2	1.44	1.25	0	#NULL!	0	0	59	0	49	2
17	79	1	55	169	19.257	2	1	1	0	1	0	0	0	0	8	0	0	1	220	Rt. Hemicolectomy	1	1	0	30	2	1.34	1.38	0	2010-10-29	0	1	13	0	13	2
18	78	1	67	162	25.5296	2	1	1	0	1	0	0	0	0	0	0	0	2	143	Rt. Hemicolectomy	1	1	0	21	2	4.66	3.97	0	#NULL!	0	0	77	0	77	1
19	72	2	54	155	22.4766	2	1	1	1	1	1	0	0	0	0	0	0	1	156	Rt. Hemicolectomy	1	1	0	21	2	1.87	1.39	0	#NULL!	0	0	94	0	94	1
20	74	1	61	169	21.3578	2	1	1	1	1	0	1	0	0	0	0	0	3	162	Rt. Hemicolectomy	1	1	3	18	2	1.95	0.95	0	#NULL!	0	0	64	0	64	1
21	54	1	64	172	21.6333	2	1	1	1	0	0	0	0	0	0	1	0	2	188	Rt. Hemicolectomy	1	1	0	60	2	1.4	0.8	0	#NULL!	0	0	81	0	81	1
22	73	1	51.2	160	20	2	1	0	0	0	0	0	0	0	0	0	0	1	316	Rt. Hemicolectomy	1	1	0	13	2	4.15	1.47	1	2014-04-24	1	1	42	1	72	2
23	70	2	55	160	21.4844	2	1	1	1	1	0	0	0	0	0	0	0	3	378	Rt. Hemicolectomy	1	1	0	37	2	3.68	2.16	0	#NULL!	0	0	42	0	42	1
24	72	2	53	154	22.3478	2	1	1	0	1	0	0	0	0	0	0	0	2	225	Rt. Hemicolectomy	1	1	0	16	2	1.81	0.9	0	#NULL!	0	0	61	0	61	1
25	68	1	72	170	24.9135	2	1	1	1	1	1	1	0	0	0	0	0	2	123	Rt. Hemicolectomy	1	1	0	26	1	4.04	2.53	0	#NULL!	0	0	72	0	69	3
26	74	1	50	172	16.901	2	1	1	0	1	0	0	0	0	8	0	0	3	188	Rt. Hemicolectomy	1	1	0	45	1	2.2	2.12	0	#NULL!	0	0	78	0	78	1
27	85	1	65	176	20.984	2	1	1	0	1	1	0	0	0	8	0	0	3	166	Rt. Hemicolectomy	1	1	0	30	2	1.17	1.29	0	2016-02-28	2	1	20	0	20	2
28	69	2	58	150	25.7778	2	1	1	0	1	0	0	0	0	8	0	0	2	267	Rt. Hemicolectomy	1	1	0	14	1	2.81	1.41	0	#NULL!	0	0	43	0	43	1
29	53	1	65	170	22.4913	2	1	0	0	0	0	0	0	0	0	0	0	2	208	Rt. Hemicolectomy	1	1	0	38	2	1.73	1.15	0	#NULL!	0	0	64	0	64	1
30	49	2	62	158	24.8358	2	1	1	1	0	0	0	0	1	0	0	0	1	218	Rt. Hemicolectomy	1	1	0	26	2	29.47	4.06	0	#NULL!	0	0	119	0	119	1
31	41	1	66	170	22.8374	2	1	0	0	0	0	0	0	0	0	1	0	1	197	Rt. Hemicolectomy	1	1	0	40	2	1.57	0.7	0	#NULL!	0	0	83	0	83	1
32	63	1	72	165	26.4463	2	1	1	1	1	1	0	0	0	0	0	0	1	233	Rt. Hemicolectomy	1	1	0	23	2	1.71	2.62	0	#NULL!	0	0	85	0	85	1
33	54	1	72	171	24.623	2	1	0	0	0	0	0	0	0	0	0	0	2	186	Rt. Hemicolectomy	1	2	0	37	2	1.54	0.85	0	#NULL!	0	0	62	0	62	1
34	76	2	42	150	18.6667	2	1	1	0	1	0	0	0	0	0	0	0	1	165	Rt. Hemicolectomy	1	1	0	28	2	3.83	3.26	0	#NULL!	0	0	115	0	115	1
35	80	2	46	159	18.1955	2	1	1	0	1	0	0	0	0	0	0	0	3	130	Rt. Hemicolectomy	1	1	0	22	2	1.87	1.25	0	#NULL!	0	0	40	0	40	1
36	77	2	39	146	18.2961	2	1	0	0	0	0	0	0	0	0	0	0	2	145	Rt. Hemicolectomy	1	2	0	44	2	3.3	0.88	0	#NULL!	0	0	58	0	54	2
37	75	1	61.4	161	23.6874	2	1	1	0	1	1	0	0	0	0	0	0	3	263	Rt. Hemicolectomy	1	1	0	28	2	1.99	0.95	0	#NULL!	0	0	50	0	50	1
38	81	2	59.3	147.3	27.3306	2	1	1	0	1	0	1	0	1	0	0	1	3	191	Rt. Hemicolectomy	1	1	0	24	2	7.04	1.93	0	#NULL!	0	0	85	0	85	1
39	79	1	55	163	20.7008	2	1	1	1	1	0	0	0	0	0	0	0	1	267	Rt. Hemicolectomy	1	1	0	23	2	9.68	4.64	0	#NULL!	0	0	116	0	116	1
40	81	2	56	159	22.151	2	1	1	0	1	0	1	1	0	0	0	0	1	202	Rt. Hemicolectomy	1	1	0	24	2	1.54	0.8	0	#NULL!	0	0	90	0	90	1
41	76	2	40	151	17.5431	2	1	1	0	0	0	0	0	0	8	0	0	2	292	Rt. Hemicolectomy	1	1	0	36	2	47.92	18.9	0	#NULL!	0	0	83	0	83	1
42	63	1	51	172	17.239	2	1	0	0	0	0	0	0	0	0	1	0	2	139	Rt. Hemicolectomy	1	3	0	30	1	2.23	1.07	0	#NULL!	0	0	68	0	68	1
43	72	1	52	167	18.6453	2	1	0	0	0	0	0	0	0	0	1	0	1	244	Rt. Hemicolectomy	1	1	0	17	2	1.18	0.89	0	#NULL!	0	0	83	0	83	1
44	75	2	60	150	26.6667	2	1	1	1	1	0	0	0	0	8	0	0	3	180	Rt. Hemicolectomy	1	1	0	18	1	2.19	2.14	0	#NULL!	0	0	58	0	58	1
45	74	1	80	162	30.4832	2	1	1	1	1	0	0	0	0	8	0	0	3	193	Rt. Hemicolectomy	1	1	0	27	2	1.84	0.92	0	#NULL!	0	0	47	0	47	1
46	76	1	57	166	20.6852	2	1	1	1	1	0	1	0	0	0	0	0	3	144	Rt. Hemicolectomy	1	1	0	26	2	3.74	2.92	0	#NULL!	0	0	60	0	60	1
47	38	1	79	178	24.9337	2	1	0	0	0	0	0	0	0	0	1	0	1	257	Rt. Hemicolectomy	1	1	0	26	2	11.21	3.44	0	#NULL!	0	0	55	0	55	1
48	58	2	48	162	18.2899	2	1	1	0	0	0	0	0	0	8	0	0	1	140	Rt. Hemicolectomy	1	2	0	32	2	1.21	1.14	0	#NULL!	0	0	98	0	98	1
49	77	1	58.25	162.9	21.951	2	1	1	1	0	0	0	0	0	0	1	1	1	176	Rt. Hemicolectomy	1	1	0	26	2	1.32	1.17	0	#NULL!	0	0	89	0	89	1
50	79	1	55	164	20.4491	2	1	1	0	0	0	1	0	0	8	1	0	1	244	Rt. Hemicolectomy	1	1	0	32	2	1.91	2.09	0	#NULL!	0	0	85	0	85	1
51	81	1	64	162	24.3865	2	1	1	0	1	0	0	0	0	8	0	1	1	202	Rt. Hemicolectomy	1	2	0	22	2	1.81	0.91	0	#NULL!	0	0	122	0	122	1
52	57	2	60	159	23.7332	2	1	1	0	1	0	0	0	0	0	0	0	3	262	Rt. Hemicolectomy	1	1	0	40	2	2.91	1.5	0	#NULL!	0	0	17	1	42	1
53	75	1	58	162	22.1003	2	1	1	0	1	0	0	0	0	0	0	1	2	214	Rt. Hemicolectomy	1	1	0	27	2	1.97	1.25	0	#NULL!	0	0	73	0	73	1
54	79	2	54	155	22.4766	2	1	1	0	1	0	0	0	0	0	0	0	2	153	Rt. Hemicolectomy	1	2	0	44	2	1.72	0.9	0	#NULL!	0	0	67	0	67	1
55	68	1	65	160	25.3906	2	1	0	0	0	0	0	0	0	0	1	0	1	240	Rt. Hemicolectomy	1	1	0	33	2	2.72	0.85	0	#NULL!	0	0	59	0	59	1
56	59	1	60	180	18.5185	2	1	1	0	1	0	0	0	0	0	1	1	3	408	Rt. Hemicolectomy	1	3	0	54	2	1.54	0.79	0	#NULL!	0	0	41	0	41	1
57	78	1	55	160	21.4844	2	1	1	1	1	0	1	0	0	0	0	0	3	170	Rt. Hemicolectomy	1	1	0	16	2	2.08	1.34	0	#NULL!	0	0	29	0	23	3
58	73	1	69	173	23.0546	2	1	1	0	1	0	1	0	0	0	0	1	2	107	Rt. Hemicolectomy	1	1	0	24	1	2.97	3.22	0	#NULL!	0	0	92	0	92	1
59	64	2	50	153	21.3593	2	1	1	0	1	1	1	0	0	0	0	0	2	284	Rt. Hemicolectomy	1	1	0	23	2	7.4	1.64	0	#NULL!	0	0	91	0	91	1
60	82	1	64.4	170	22.2837	2	1	1	1	1	0	0	1	0	0	1	0	3	317	Rt. Hemicolectomy	1	2	0	29	1	23.64	4.97	0	2012-12-13	1	1	7	0	3	2
61	89	2	50	140	25.5102	2	1	1	1	1	1	0	0	0	0	0	0	4	146	Rt. Hemicolectomy	1	2	0	33	1	1.17	0.69	0	#NULL!	0	0	73	0	73	1
62	80	2	49.7	148	22.6899	2	1	1	0	1	1	0	0	0	0	0	1	1	205	Rt. Hemicolectomy	1	1	2	42	2	13.04	2.89	0	#NULL!	0	0	67	0	64	3
63	43	2	50	157	20.2848	2	1	0	0	0	0	0	0	0	0	0	0	2	163	Rt. Hemicolectomy	1	1	0	39	2	0.91	0.63	0	#NULL!	0	0	63	0	63	1
64	60	2	53	159	20.9644	2	1	0	0	0	0	0	0	0	0	0	0	1	311	Rt. Hemicolectomy	1	4	0	32	2	5.05	1.57	1	#NULL!	0	0	11	1	119	1
65	74	1	59	165	21.6713	2	1	0	0	0	0	0	0	0	0	1	0	2	312	Rt. Hemicolectomy	1	1	0	47	2	2.58	2.01	0	#NULL!	0	0	68	0	68	1
66	33	2	49	163	18.4425	2	1	0	0	0	0	0	0	0	0	0	0	2	204	Rt. Hemicolectomy	1	1	0	45	2	1.21	1.05	0	#NULL!	0	0	66	0	66	1
67	71	1	63	170	21.7993	2	1	0	0	0	0	0	0	0	0	0	0	3	267	Rt. Hemicolectomy	1	2	0	53	2	3.45	1.74	0	#NULL!	0	0	21	0	15	3
68	85	2	50.8	152	21.9875	2	1	1	1	1	0	0	0	0	0	0	0	1	180	Rt. Hemicolectomy	1	미상	0	28	2	6.13	3.1	0	#NULL!	0	0	128	0	128	1
69	72	1	72	176	23.2438	2	1	1	0	1	0	0	0	0	0	0	1	3	203	Rt. Hemicolectomy	1	1	0	39	1	1.71	1.11	0	#NULL!	0	0	58	0	58	1
70	70	1	65	172	21.9713	2	1	1	0	1	0	0	0	0	0	1	0	2	257	Rt. Hemicolectomy	1	미상	0	22	2	0.53	0.35	0	#NULL!	0	0	101	1	136	1
71	72	1	86	176	27.7634	2	1	0	0	0	0	0	0	0	0	0	1	2	213	Rt. Hemicolectomy	1	1	0	17	2	2.97	1.6	0	#NULL!	0	0	111	0	111	1
72	63	1	73	176	23.5666	2	1	1	0	1	0	0	0	0	8	0	1	2	183	Rt. Hemicolectomy	1	1	0	27	2	1.87	1.66	0	#NULL!	0	0	109	0	109	1
73	82	2	41	145	19.5006	2	1	1	0	1	0	0	0	0	0	0	0	1	198	Rt. Hemicolectomy	1	미상	0	39	1	2.05	1.12	0	2011-06-17	3	1	54	0	37	2
74	72	2	55.3	155	23.0177	2	1	0	0	0	0	0	0	0	0	0	0	3	281	Rt. Hemicolectomy	1	1	0	66	2	4.49	2.95	0	#NULL!	0	0	54	0	54	1
75	82	2	49.9	148	22.7812	2	1	1	1	1	0	0	0	0	8	0	0	2	145	Rt. Hemicolectomy	1	1	0	13	2	4.02	2.12	0	#NULL!	0	0	130	0	130	1
76	94	1	45	159	17.7999	2	1	1	0	1	0	0	0	0	0	1	0	1	129	Rt. Hemicolectomy	1	2	0	15	2	32.46	5.99	0	2010-09-09	2	1	20	0	20	2
77	74	2	63	157	25.5588	2	1	1	0	0	0	0	0	0	8	0	0	1	191	Rt. Hemicolectomy	1	1	0	21	2	2	1.84	0	#NULL!	0	0	94	0	94	1
78	63	1	56	167	20.0796	2	1	1	1	0	0	0	0	0	0	0	0	2	150	Rt. Hemicolectomy	1	1	0	33	2	2.32	1.3	0	#NULL!	0	0	118	0	118	1
79	83	1	92	162	35.0556	2	1	1	1	0	0	0	0	0	0	0	1	1	201	Rt. Hemicolectomy	1	2	0	18	2	14.41	3.46	0	#NULL!	0	0	42	0	42	3
80	74	2	53	150	23.5556	2	1	1	0	1	0	0	0	0	0	0	1	1	325	Rt. Hemicolectomy	1	1	0	14	2	1.19	1.5	0	#NULL!	0	0	120	0	120	1
81	66	1	53	150	23.5556	2	1	0	0	0	0	0	0	0	0	0	1	1	185	Rt. Hemicolectomy	1	1	0	25	2	4.49	0.96	0	#NULL!	0	0	120	0	120	1
82	74	1	57	168	20.1956	2	1	1	0	1	0	0	0	0	0	1	1	1	255	Rt. Hemicolectomy	1	2	0	12	2	3.42	1.96	1	#NULL!	0	0	24	1	118	1
83	61	1	53.6	164	19.9286	2	1	1	0	1	0	0	0	0	0	0	1	1	304	Rt. Hemicolectomy	1	1	0	32	2	3.72	3.07	0	#NULL!	0	0	117	0	117	1
84	72	2	48	149	21.6206	2	1	1	1	0	1	0	0	0	0	0	0	3	126	Rt. Hemicolectomy	1	1	0	22	2	2.01	0.73	0	#NULL!	0	0	63	0	63	1
85	75	1	45.8	162	17.4516	2	1	1	1	1	1	1	0	0	0	0	1	1	155	Rt. Hemicolectomy	1	2	3	31	2	3.85	2.41	0	#NULL!	0	0	114	0	114	1
86	66	2	65.5	150.8	28.8031	2	1	1	1	1	0	0	0	0	8	0	0	3	307	Rt. Hemicolectomy	1	4	0	34	2	14.22	6.79	1	#NULL!	0	0	9	1	56	1
87	75	2	65	150	28.8889	2	1	0	0	0	0	0	0	0	0	0	1	1	143	Rt. Hemicolectomy	1	미상	0	12	2	5.27	2.84	1	#NULL!	0	0	7	1	35	2
88	69	1	68	169	23.8087	2	1	1	0	0	1	0	0	0	0	0	0	2	288	Rt. Hemicolectomy	1	1	0	18	2	3.01	1.15	1	2015-03-10	1	1	31	1	60	2
89	43	2	61	163	22.9591	2	1	0	0	0	0	0	0	0	0	0	0	1	137	Rt. Hemicolectomy	1	1	0	39	2	0.46	0.78	1	#NULL!	0	0	46	1	109	1
90	59	2	55	158	22.0317	2	1	0	0	0	0	0	0	0	0	0	0	1	223	Rt. Hemicolectomy	1	1	0	21	2	2.7	0.89	0	#NULL!	0	0	106	0	106	1
91	64	2	64	158	25.6369	2	1	1	0	0	0	0	0	0	8	0	0	2	170	Rt. Hemicolectomy	1	1	0	21	2	1.47	1.21	0	#NULL!	0	0	70	0	70	1
92	73	1	38.6	158	15.4623	2	1	0	0	0	0	0	0	0	0	1	0	1	164	Rt. Hemicolectomy	1	2	0	58	2	1.81	1.92	0	#NULL!	0	0	57	0	51	3
93	64	1	78	173	26.0617	2	1	1	0	1	0	0	0	0	8	1	0	1	329	Rt. Hemicolectomy	1	1	0	13	2	2.81	1.47	0	#NULL!	0	0	101	0	101	1
94	72	2	52	155	21.6441	2	1	1	0	1	0	1	0	0	8	0	0	1	234	Rt. Hemicolectomy	1	1	0	40	2	1.34	1.07	0	#NULL!	0	0	101	0	101	1
95	59	1	60	165	22.0386	2	1	0	0	0	0	0	0	0	0	1	0	1	217	Rt. Hemicolectomy	1	2	0	34	2	2.24	1.03	0	#NULL!	0	0	101	0	101	1
96	68	2	64.1	140.5	32.4717	2	1	1	1	0	0	0	0	0	8	0	0	1	255	Rt. Hemicolectomy	1	1	0	23	2	2.55	1.26	1	#NULL!	0	0	13	1	101	1
97	51	1	72	169	25.2092	2	1	0	0	0	0	0	0	0	0	1	0	1	203	Rt. Hemicolectomy	1	1	0	24	1	5.34	2.88	0	#NULL!	0	0	100	0	100	1
98	75	1	70	170	24.2215	2	1	0	0	0	0	0	0	0	0	1	0	1	150	Rt. Hemicolectomy	1	1	0	32	2	3.55	1.9	0	#NULL!	0	0	100	0	100	1
99	80	1	58	164	21.5645	2	1	0	0	0	0	0	0	0	0	0	0	3	237	Rt. Hemicolectomy	1	1	1	40	2	4.36	1.47	0	#NULL!	0	0	46	0	46	1
100	61	2	45	152	19.4771	2	1	1	0	1	0	0	0	0	8	0	1	2	192	Rt. Hemicolectomy	1	1	0	28	2	0.48	0.32	0	#NULL!	0	0	87	0	87	1
101	75	1	60	174	19.8177	2	1	1	0	0	0	0	0	0	8	1	1	1	217	Rt. Hemicolectomy	1	1	0	36	2	1.7	1.06	0	#NULL!	0	0	78	0	75	3
102	71	2	48	154	20.2395	2	1	0	0	0	0	0	0	0	0	0	0	1	218	Rt. Hemicolectomy	1	1	0	19	2	1.47	1.5	0	#NULL!	0	0	95	0	95	1
103	62	1	81	169	28.3604	2	1	1	0	1	0	0	0	1	0	0	0	1	272	Rt. Hemicolectomy	1	1	3	26	2	5.5	1.45	0	#NULL!	0	0	93	0	93	1
104	71	1	65	177	20.7476	2	1	1	0	0	0	0	0	0	8	1	0	1	130	Rt. Hemicolectomy	1	1	0	12	2	3.57	3.42	0	#NULL!	0	0	93	0	93	1
105	58	2	28.6	148.1	13.0393	2	1	1	1	0	0	1	0	0	0	1	0	2	230	Rt. Hemicolectomy	1	1	0	56	2	4.92	2.68	0	#NULL!	0	0	51	0	51	1
106	80	2	44.5	147.6	20.4262	2	1	1	1	1	0	1	0	0	0	0	0	2	226	Rt. Hemicolectomy	1	1	0	69	2	11.83	1.52	0	#NULL!	0	0	116	0	116	1
107	60	2	49.7	155	20.6868	2	1	1	1	1	0	0	0	0	0	0	1	1	202	Rt. Hemicolectomy	1	1	0	22	2	13.79	2.04	0	#NULL!	0	0	92	0	92	1
108	67	1	59.6	170	20.6228	2	1	0	0	0	0	0	0	0	0	0	0	1	145	Rt. Hemicolectomy	1	1	0	14	2	1.96	1.33	0	#NULL!	0	0	88	0	88	1
109	64	2	57	156	23.4221	2	1	1	0	0	0	0	0	0	8	0	1	1	213	Rt. Hemicolectomy	1	1	0	28	1	6.11	5.31	0	#NULL!	0	0	86	0	86	1
110	70	2	62	154	26.1427	2	1	0	0	0	0	0	0	0	0	0	0	1	163	Rt. Hemicolectomy	1	1	6	28	2	1.42	0.7	0	#NULL!	0	0	83	0	83	1
111	82	2	41	154	17.2879	2	1	1	0	1	0	0	0	0	0	0	1	3	188	Rt. Hemicolectomy	1	1	0	22	2	4.13	1.64	0	#NULL!	0	0	83	0	83	1
112	70	2	60	150	26.6667	2	1	1	0	1	0	0	0	0	0	0	1	1	165	Rt. Hemicolectomy	1	1	0	18	2	2.09	1.21	0	#NULL!	0	0	83	0	83	1
113	76	1	57.5	165	21.1203	2	1	1	0	1	0	0	0	0	8	0	1	2	177	Rt. Hemicolectomy	1	1	0	32	2	8.5	1.38	0	#NULL!	0	0	83	0	83	1
114	75	2	44.6	148	20.3616	2	1	0	0	0	0	0	0	0	0	0	1	2	271	Rt. Hemicolectomy	1	1	0	43	2	1.32	0.86	0	#NULL!	0	0	77	0	76	3
115	69	1	74	168	26.2188	2	1	1	0	0	0	0	0	0	0	0	1	3	172	Rt. Hemicolectomy	1	1	0	23	2	1.37	0.72	0	#NULL!	0	0	80	0	80	1
116	75	1	60	169	21.0077	2	1	1	1	1	1	0	0	0	0	0	0	4	202	Rt. Hemicolectomy	1	1	0	36	2	1.62	0.77	0	#NULL!	0	0	62	0	62	1
117	65	1	65.4	168	23.1718	2	1	1	0	0	0	0	0	0	8	0	0	2	183	Rt. Hemicolectomy	1	1	0	16	2	0.46	0.38	0	#NULL!	0	0	78	0	78	1
118	64	2	50	158	20.0288	2	1	1	1	1	0	0	0	0	0	0	0	2	310	Rt. Hemicolectomy	1	1	0	28	1	1.03	0.41	0	#NULL!	0	0	78	0	78	1
119	63	2	56	161	21.6041	2	1	1	0	1	0	0	0	0	0	0	0	2	180	Rt. Hemicolectomy	1	1	0	36	2	11.61	1.71	0	#NULL!	0	0	77	0	77	1
120	65	1	62	160	24.2188	2	1	1	0	1	0	0	0	0	0	0	0	4	189	Rt. Hemicolectomy	1	1	0	31	2	5.85	1.65	0	#NULL!	0	0	74	0	74	1
121	49	1	56	166	20.3223	2	1	1	1	0	0	0	0	0	0	1	1	2	149	Rt. Hemicolectomy	1	1	0	41	2	5.33	2.71	0	#NULL!	0	0	75	0	75	1
122	73	2	50	154	21.0828	2	1	1	0	0	0	0	0	0	8	0	0	3	148	Rt. Hemicolectomy	1	2	0	34	2	48.26	4.2	0	#NULL!	0	0	75	0	75	1
123	60	1	69	176	22.2753	2	1	1	0	0	0	1	0	1	0	1	0	2	183	Rt. Hemicolectomy	1	1	0	25	1	1.11	0.65	0	#NULL!	0	0	75	0	75	1
124	57	1	60	164	22.3081	2	1	0	0	0	0	0	0	0	0	0	1	2	139	Rt. Hemicolectomy	1	1	0	44	2	4.45	1.82	0	#NULL!	0	0	74	0	74	1
125	59	1	68	162	25.9107	2	1	1	0	1	0	0	0	0	0	0	1	2	194	Rt. Hemicolectomy	1	2	0	32	2	1.5	1.15	0	#NULL!	0	0	75	0	75	1
126	67	2	66	154	27.8293	2	1	1	0	1	1	0	0	0	8	0	1	2	145	Rt. Hemicolectomy	1	1	0	24	2	2.19	1.04	0	#NULL!	0	0	63	0	63	1
127	63	2	55	156	22.6003	2	1	0	0	0	0	0	0	0	0	0	1	2	133	Rt. Hemicolectomy	1	1	0	19	2	2.68	1.3	1	#NULL!	0	0	48	1	74	1
128	39	1	83	170	28.7197	2	1	0	0	0	0	0	0	0	0	0	1	1	310	Rt. Hemicolectomy	1	1	0	29	2	2.74	1.56	0	#NULL!	0	0	73	0	73	1
129	65	1	65	170	22.4913	2	1	1	1	0	0	0	1	1	0	0	1	3	222	Rt. Hemicolectomy	1	2	0	26	2	5.46	4.29	1	#NULL!	0	0	1	1	53	1
130	83	1	59	165	21.6713	2	1	0	0	0	0	0	0	0	0	0	1	2	275	Rt. Hemicolectomy	1	1	0	25	2	4.53	2.22	0	#NULL!	0	0	71	0	71	1
131	77	1	58	153	24.7768	2	1	1	1	1	0	0	0	0	0	0	1	3	212	Rt. Hemicolectomy	1	2	0	17	2	6.82	1.69	0	#NULL!	0	0	71	0	71	1
132	77	2	48	145	22.83	2	1	1	0	1	0	0	0	0	0	0	0	3	178	Rt. Hemicolectomy	1	3	0	27	1	3.43	1.43	0	#NULL!	0	0	67	0	67	1
133	86	1	73	166	26.4915	2	1	1	0	1	0	0	0	0	0	0	1	2	147	Rt. Hemicolectomy	1	1	0	12	2	4.64	1.73	0	#NULL!	0	0	37	0	34	2
134	55	2	53	154	22.3478	2	1	1	0	1	0	0	0	0	0	0	1	2	363	Subtotal colectomy	6	1	0	55	2	1.01	0.66	0	#NULL!	0	0	64	0	64	1
135	71	2	48	151	21.0517	2	1	1	0	0	0	0	0	0	0	0	1	1	148	Rt. Hemicolectomy	1	1	0	28	2	1.13	0.87	0	#NULL!	0	0	64	0	64	1
136	73	2	60	158	24.0346	2	1	1	1	0	0	0	0	0	0	0	1	2	150	Rt. Hemicolectomy	1	1	0	51	2	2.57	2.18	0	#NULL!	0	0	62	0	62	1
137	77	1	64	165	23.5078	2	1	1	1	0	0	0	0	0	0	0	0	2	153	Rt. Hemicolectomy	1	1	0	16	2	60.48	18.21	0	#NULL!	0	0	61	0	61	1
138	75	2	57	161	21.9899	2	1	1	1	1	0	0	0	0	8	0	1	3	226	Rt. Hemicolectomy	1	1	0	56	2	1.51	0.75	0	#NULL!	0	0	61	0	61	1
139	64	1	65	166	23.5883	2	1	1	0	0	0	0	0	0	8	0	0	1	254	Rt. Hemicolectomy	1	1	0	38	1	2.18	0.97	0	#NULL!	0	0	60	0	60	1
140	74	1	60	164	22.3081	2	1	1	1	1	0	0	0	0	0	0	0	3	413	Rt. Hemicolectomy	1	1	0	43	2	3.03	2.01	0	#NULL!	0	0	58	0	58	1
141	60	1	58	165	21.3039	2	1	1	0	1	0	0	0	0	0	1	1	2	346	Rt. Hemicolectomy	1	2	0	12	2	8.43	1.43	0	#NULL!	0	0	58	0	58	1
142	72	2	64	152	27.7008	2	1	1	0	1	0	0	0	0	0	0	1	2	302	Rt. Hemicolectomy	1	1	0	81	2	1.87	1.21	0	#NULL!	0	0	57	0	57	1
143	56	1	63	163	23.7118	2	1	1	0	1	0	0	0	0	0	0	0	2	185	Rt. Hemicolectomy	1	1	0	30	2	1.12	0.7	0	#NULL!	0	0	58	0	58	1
144	50	1	73	167	26.1752	2	1	0	0	0	0	0	0	0	0	1	0	2	238	Rt. Hemicolectomy	1	1	0	19	2	1.87	0.95	0	#NULL!	0	0	57	0	57	1
145	74	1	65	165.3	23.7885	2	1	1	0	1	1	0	0	0	0	0	0	3	185	Rt. Hemicolectomy	1	1	0	23	2	3.42	3.79	1	#NULL!	0	0	3	1	56	1
146	75	1	44	165	16.1616	2	1	1	1	1	0	0	1	0	0	1	0	4	334	Rt. Hemicolectomy	1	2	0	27	2	4.15	3.61	0	2015-04-03	3	1	11	0	6	2
147	75	2	48.2	150.7	21.2237	2	1	0	0	0	0	0	0	0	0	0	1	2	258	Rt. Hemicolectomy	1	1	0	25	2	4.39	1.61	0	#NULL!	0	0	55	0	55	1
148	58	2	66	163	24.841	2	1	0	0	0	0	0	0	0	0	0	0	3	164	Rt. Hemicolectomy	1	1	0	24	2	1.11	0.56	0	#NULL!	0	0	54	0	54	1
149	71	2	60	146	28.1479	2	1	1	1	1	0	0	0	0	8	0	0	3	150	Rt. Hemicolectomy	1	1	0	22	2	6.14	1.95	0	#NULL!	0	0	53	0	53	1
150	51	2	76	165	27.9155	2	1	1	1	0	0	0	0	0	0	0	1	3	246	Rt. Hemicolectomy	1	1	0	29	2	1.53	0.87	1	#NULL!	0	0	18	1	50	1
151	61	1	62.5	171	21.3741	2	1	0	0	0	0	0	0	0	0	0	0	2	319	Rt. Hemicolectomy	1	1	0	13	2	4	1.75	0	#NULL!	0	0	49	0	49	1
152	74	2	70	150	31.1111	2	1	1	0	1	0	0	0	0	0	0	0	3	262	Rt. Hemicolectomy	1	1	0	50	1	1.8	1.2	0	#NULL!	0	0	48	0	48	1
153	78	1	72.2	165	26.5197	2	1	1	1	1	0	0	0	0	0	0	1	3	308	Rt. Hemicolectomy	1	1	0	37	2	2.37	1.3	1	#NULL!	0	0	16	1	48	1
154	80	1	52	160	20.3125	2	1	1	0	1	0	0	0	0	8	1	0	3	246	Rt. Hemicolectomy	1	1	0	22	2	1.81	1.08	0	#NULL!	0	0	47	0	47	1
155	48	2	53.5	164	19.8914	2	1	0	0	0	0	0	0	0	0	0	0	2	203	Rt. Hemicolectomy	1	1	0	19	2	34.7	6.12	0	#NULL!	0	0	47	0	47	1
156	65	1	62.2	161.2	23.9365	2	1	1	1	0	0	0	0	0	8	1	1	2	353	Rt. Hemicolectomy	1	3	0	13	2	2.8	2.26	0	#NULL!	0	0	46	0	46	1
157	59	1	46	157	18.662	2	1	0	0	0	0	0	0	0	0	1	0	2	277	Rt. Hemicolectomy	1	2	0	34	2	49.68	5.91	0	#NULL!	0	0	46	0	46	1
158	75	2	64	152	27.7008	2	1	1	0	1	0	1	0	0	0	0	0	3	192	Rt. Hemicolectomy	1	1	0	17	1	4.78	1.64	0	#NULL!	0	0	45	0	45	1
159	72	2	54.7	130.2	32.2675	2	1	1	0	0	1	0	0	0	0	0	1	4	209	Rt. Hemicolectomy	1	1	0	33	1	3.25	1.68	0	#NULL!	0	0	42	0	42	1
160	70	1	60	161	23.1473	2	1	0	0	0	0	0	0	0	0	1	1	2	167	Rt. Hemicolectomy	1	1	0	43	1	2.45	1.62	0	#NULL!	0	0	36	1	43	1
161	79	1	42.4	163.3	15.8999	2	1	1	0	1	0	0	0	0	0	0	0	2	224	Rt. Hemicolectomy	1	1	0	30	2	1.68	0.75	1	#NULL!	0	0	2	1	24	2
162	66	2	62	159	24.5243	2	1	1	0	1	0	0	0	0	8	0	0	2	250	Rt. Hemicolectomy	1	1	0	39	1	0.61	0.45	0	#NULL!	0	0	42	0	42	1
163	67	1	65	160	25.3906	2	1	1	1	0	0	0	0	0	0	0	0	2	220	Rt. Hemicolectomy	1	1	0	13	2	7.71	6.27	0	#NULL!	0	0	41	0	41	1
164	76	2	55.8	148	25.4748	2	1	1	0	1	0	0	0	0	0	0	1	2	262	Rt. Hemicolectomy	1	1	0	56	2	3.25	2.9	0	#NULL!	0	0	40	0	40	1
165	67	1	81	171	27.7008	3	1	0	0	0	0	0	0	0	0	1	1	3	317	Lt, hemicolectomy	3	1	0	13	2	4.19	2.1	0	#NULL!	0	0	64	0	64	1
166	71	2	63	152	27.268	3	1	1	0	1	0	0	0	0	0	0	0	3	253	Rt, hemicolectomy	1	1	0	31	2	15.79	1.58	0	#NULL!	0	0	65	0	65	1
167	56	2	51	165	18.7328	3	1	1	0	1	0	0	0	0	8	0	1	2	165	Lt, hemicolectomy	1	1	0	24	2	26.23	7.88	0	#NULL!	0	0	65	0	65	1
168	81	2	45	150	20	3	1	1	0	1	0	0	0	0	0	0	0	2	107	Rt. Hemicolectomy	1	2	0	19	2	4.83	2.19	0	#NULL!	0	0	67	0	67	1
169	67	1	57	158.5	22.6891	3	1	0	0	0	0	0	0	0	0	0	0	1	140	Rt. Hemicolectomy	1	1	0	22	2	2.14	1.15	0	#NULL!	0	0	131	0	131	1
170	70	2	47.4	147.3	21.846	3	1	1	1	0	0	0	0	0	0	0	0	3	210	Rt. Hemicolectomy	1	1	0	27	2	2.7	1.03	0	#NULL!	0	0	44	0	44	1
171	71	2	46	150	20.4444	3	1	1	0	1	0	1	1	0	0	0	0	2	363	Rt. Hemicolectomy	1	1	0	26	2	2.42	1.81	0	#NULL!	0	0	96	0	96	1
172	71	1	59	158	23.634	3	1	1	0	0	0	0	0	0	8	1	0	3	279	Rt. Hemicolectomy	1	1	0	24	2	5.89	1.63	0	#NULL!	0	0	59	0	59	1
173	78	1	54	162	20.5761	3	1	1	1	1	0	0	0	0	0	0	1	4	250	Lt, hemicolectomy	1	4	0	15	2	4.99	1.19	0	#NULL!	0	0	62	0	62	1
174	69	2	53	153	22.6409	3	1	1	0	1	0	0	0	0	8	0	0	3	325	Rt. Hemicolectomy	1	4	0	28	2	1.94	1.76	0	#NULL!	0	0	51	0	51	1
175	72	2	59.8	152.5	25.7135	3	1	1	0	1	0	0	0	0	8	0	1	2	266	Rt. Hemicolectomy	1	1	5	26	2	1.96	2.47	1	#NULL!	0	0	21	1	84	1
176	70	1	66	168	23.3844	3	1	1	1	0	0	0	0	0	0	1	0	3	272	Rt. Hemicolectomy	1	3	0	21	2	13.49	1.29	0	#NULL!	0	0	76	0	76	1
177	72	2	54.3	154.9	22.6306	3	1	1	0	1	0	0	0	0	0	0	0	2	200	Rt. Hemicolectomy	1	2	0	36	2	2.27	1.72	0	#NULL!	0	0	53	0	53	1
178	80	2	55	154	23.1911	3	1	0	0	0	0	0	0	0	0	0	0	1	150	Rt. Hemicolectomy	1	1	0	22	2	1.74	2.4	0	#NULL!	0	0	83	0	83	1
179	73	1	76	170	26.2976	3	1	1	1	1	0	0	0	0	0	0	0	2	354	Rt. Hemicolectomy	1	1	0	25	2	4.04	1.53	0	#NULL!	0	0	71	1	85	1
180	75	1	65	164	24.1672	3	1	0	0	0	0	0	0	0	0	0	0	1	189	Lt, hemicolectomy	3	1	0	12	2	3.04	1.74	0	#NULL!	0	0	98	0	98	1
181	77	1	50.9	163	19.1577	3	1	1	0	1	0	0	0	0	8	1	1	1	174	Rt. Hemicolectomy	1	1	0	52	2	3.77	3.33	0	2015-11-30	3	1	54	0	52	2
182	76	1	71	156	29.1749	3	1	1	1	0	0	0	0	0	0	0	1	2	296	Rt. Hemicolectomy	1	4	0	23	2	1.88	0.96	0	#NULL!	0	0	66	0	66	1
183	77	2	61	148.5	27.6616	3	1	1	0	1	0	0	0	0	0	0	0	2	152	Rt. Hemicolectomy	1	2	0	26	2	1.6	0.95	0	#NULL!	0	0	119	0	119	1
184	67	2	49	152	21.2084	3	1	0	0	0	0	0	0	0	0	0	0	1	176	Rt. Hemicolectomy	1	2	0	53	2	14.76	2.53	0	#NULL!	0	0	116	0	116	1
185	72	2	43.5	153	18.5826	3	1	0	0	0	0	0	0	0	0	0	1	2	157	Rt. Hemicolectomy	1	2	0	19	1	3.07	6.52	0	#NULL!	0	0	106	0	104	3
186	74	1	59	150	26.2222	3	1	0	0	0	0	0	0	0	0	0	1	1	318	Rt. Hemicolectomy	1	1	0	24	2	9.33	5.2	0	#NULL!	0	0	114	0	114	1
187	71	2	49.5	157	20.082	3	1	1	0	1	0	0	0	0	0	0	0	2	437	Rt. Hemicolectomy	1	1	0	113	1	2.27	1.87	0	2011-01-04	1	1	19	0	15	2
188	49	2	99	155	41.2071	3	1	1	0	1	0	0	0	0	0	0	0	1	282	Lt, hemicolectomy	1	1	0	55	2	0.94	0.71	0	#NULL!	0	0	114	0	114	1
189	79	2	56	154	23.6128	3	1	0	0	0	0	0	0	0	8	0	0	2	180	Rt. Hemicolectomy	1	1	0	24	2	1.27	0.98	0	#NULL!	0	0	112	0	112	1
190	66	1	64	163	24.0882	3	1	0	0	0	0	0	0	0	0	0	1	2	286	Rt. Hemicolectomy	1	1	0	13	2	2.59	1.74	0	#NULL!	0	0	75	0	75	1
191	73	1	43	159	17.0088	3	1	1	0	1	0	1	0	0	0	0	0	1	120	Rt. Hemicolectomy	1	1	0	30	2	3.84	2.92	0	#NULL!	0	0	104	0	104	3
192	76	2	54	147	24.9896	3	1	1	0	1	0	0	0	0	0	0	0	1	280	Rt. Hemicolectomy	1	1	0	19	2	2.33	1.76	0	#NULL!	0	0	95	0	95	1
193	62	1	78	167	27.968	3	1	0	0	0	0	0	0	0	0	1	0	1	236	Rt. Hemicolectomy	1	2	0	56	2	1.49	0.58	0	#NULL!	0	0	93	0	93	1
194	44	1	68.2	176.2	21.9671	3	1	0	0	0	0	0	0	0	0	1	0	2	200	Lt, hemicolectomy	1	1	0	42	2	0.31	0.27	0	#NULL!	0	0	41	0	41	1
195	75	2	50	156	20.5457	3	1	0	0	0	0	0	0	0	0	0	0	2	396	Rt. Hemicolectomy	1	1	0	36	2	1.15	0.35	0	#NULL!	0	0	77	0	77	1
196	68	2	55	156	22.6003	3	1	1	0	0	0	0	0	0	8	0	1	2	194	Rt. Hemicolectomy	1	1	0	31	2	3.56	1.01	0	#NULL!	0	0	75	0	75	1
197	62	1	58	166	21.048	3	1	1	0	1	0	0	0	0	0	1	1	2	206	Rt. Hemicolectomy	1	2	0	37	2	9.37	2.09	0	#NULL!	0	0	74	0	74	1
198	57	1	55	171	18.8092	3	1	1	0	0	0	0	0	1	0	1	1	1	200	Rt. Hemicolectomy	1	2	0	54	2	1.33	0.61	0	#NULL!	0	0	54	0	44	3
199	75	2	56	149	25.2241	3	1	1	0	1	0	0	0	0	0	0	0	2	123	Transverse colectomy	2	1	0	12	2	3.73	2.13	0	#NULL!	0	0	62	0	62	1
200	76	2	48	155	19.9792	3	1	1	0	1	0	0	0	0	0	0	0	2	157	Transverse colectomy	2	1	0	16	2	3.62	2.38	1	#NULL!	0	0	24	1	52	3
201	59	1	77	177	24.5779	3	1	0	0	0	0	0	0	0	0	0	1	2	163	Transverse colectomy	2	3	1	44	2	1.01	0.41	0	#NULL!	0	0	62	0	62	1
202	50	1	67	166	24.3141	3	1	0	0	0	0	0	0	0	0	1	1	2	249	Rt, hemicolectomy	1	1	0	13	2	2.13	1.15	0	#NULL!	0	0	58	0	58	1
203	32	1	82	177	26.1738	3	1	0	0	0	0	0	0	0	0	1	0	1	153	Rt. Hemicolectomy	1	2	0	61	2	1.56	0.95	0	#NULL!	0	0	57	0	57	1
204	72	1	52	160	20.3125	3	1	0	0	0	0	0	0	0	0	1	1	2	306	Rt, hemicolectomy	1	1	0	17	2	9.16	3.09	0	#NULL!	0	0	56	0	56	1
205	60	2	55.6	152.3	23.9704	3	1	0	0	0	0	0	0	0	0	0	1	2	158	Transverse colectomy	2	1	0	12	2	1.41	1	0	#NULL!	0	0	55	0	55	1
206	69	2	54.7	153	23.3671	3	1	1	0	1	0	0	0	0	8	0	1	2	156	Rt. Hemicolectomy	1	1	0	33	2	3.83	1.79	0	#NULL!	0	0	54	0	54	1
207	34	1	76	179	23.7196	3	1	0	0	0	0	0	0	0	0	1	0	2	285	Rt. Hemicolectomy	1	2	0	63	2	1.94	1.63	0	#NULL!	0	0	55	0	55	1
208	66	2	48	150	21.3333	3	1	1	1	1	0	0	0	0	8	0	0	3	245	Rt. Hemicolectomy	1	1	0	17	2	4.93	4.3	0	#NULL!	0	0	35	1	53	1
209	57	1	60.45	181	18.4518	3	1	0	0	0	0	0	0	0	0	0	1	1	288	Rt. Hemicolectomy	1	1	0	53	2	2.68	1.27	0	#NULL!	0	0	52	0	52	1
210	62	2	65	165	23.8751	3	1	1	0	0	0	0	0	0	8	0	1	2	275	Rt. Hemicolectomy	1	1	0	30	2	1.62	0.67	0	#NULL!	0	0	52	0	52	1
211	55	1	65	170	22.4913	3	1	0	0	0	0	0	0	0	0	1	0	2	512	Rt. Hemicolectomy	1	3	0	37	2	1.54	0.95	0	#NULL!	0	0	47	0	47	1
212	57	2	54	151	23.6832	3	1	0	0	0	0	0	0	0	0	0	1	2	173	Transverse colectomy	2	2	0	19	2	1.01	1.03	0	#NULL!	0	0	43	0	43	1
213	52	2	57	163	21.4536	3	1	0	0	0	0	0	0	0	0	0	1	2	185	Rt. Hemicolectomy	1	1	0	41	2	0.79	0.38	0	#NULL!	0	0	44	0	44	1
214	78	2	53.1	156.2	21.7637	3	1	1	1	0	0	0	0	0	8	0	0	3	214	Rt. Hemicolectomy	1	1	0	17	2	9.04	2.73	0	#NULL!	0	0	29	0	29	3
215	66	2	63	153	26.9127	3	1	1	0	1	0	0	0	0	8	0	1	2	250	Rt, hemicolectomy	1	1	0	13	2	10.89	0.91	0	#NULL!	0	0	41	0	41	1
216	66	2	59.2	156	24.3261	3	1	1	0	0	0	0	0	0	8	0	1	2	200	Rt. Hemicolectomy	1	1	0	35	2	5.9	3.01	0	#NULL!	0	0	41	0	41	1
217	45	1	62	161	23.9188	3	1	0	0	0	0	0	0	0	0	0	0	2	226	Rt. Hemicolectomy	1	1	0	30	2	1.09	0.66	0	#NULL!	0	0	40	0	40	1
218	80	1	69	159	27.2932	4	2	1	0	1	0	0	0	0	8	1	0	3	271	Lt, hemicolectomy	3	1	0	26	2	3.12	1.85	0	#NULL!	0	0	48	0	48	1
219	77	2	64	153	27.3399	4	2	1	0	1	0	0	0	0	0	0	0	2	296	Lt, hemicolectomy	3	1	1	25	1	6.31	1.36	0	#NULL!	0	0	42	0	42	1
220	56	1	62	160	24.2188	4	2	1	0	0	0	0	0	1	8	1	1	3	176	Lt, hemicolectomy	3	1	0	23	2	1.7	1	0	#NULL!	0	0	45	0	45	1
221	64	2	60	152	25.9695	4	2	1	0	1	0	0	0	0	8	0	1	2	136	Lt, hemicolectomy	3	1	0	20	2	2.28	1.55	0	#NULL!	0	0	77	0	77	1
222	66	1	74	166	26.8544	4	2	1	0	1	1	0	0	1	0	0	0	3	283	Lt, hemicolectomy	3	1	0	20	2	1.25	0.75	0	#NULL!	0	0	41	0	41	1
223	62	1	67.6	166	24.5319	4	2	1	0	0	0	0	0	0	8	0	0	2	292	Lt, hemicolectomy	3	1	0	12	2	1.49	0.9	0	#NULL!	0	0	75	0	75	1
224	85	1	58	162	22.1003	4	2	0	0	0	0	0	0	0	0	1	0	2	239	Lt, hemicolectomy	3	1	0	13	2	4.03	2.49	0	#NULL!	0	0	117	0	117	1
225	73	2	39.3	147	18.1869	4	2	1	0	1	0	0	0	0	0	0	1	1	165	Lt, hemicolectomy	3	1	0	36	2	1.22	0.77	0	#NULL!	0	0	103	0	103	1
226	64	1	56	168	19.8413	4	2	0	0	0	0	0	0	0	0	0	1	1	132	AR	4	2	0	20	2	4.55	2.31	0	#NULL!	0	0	119	0	119	1
227	79	2	56	147	25.9151	4	2	1	1	1	0	0	0	0	0	0	0	2	208	Lt, hemicolectomy	3	1	0	16	2	2.36	1.28	0	#NULL!	0	0	116	0	116	1
228	71	1	69	172	23.3234	4	2	1	0	1	0	0	1	0	0	1	1	1	218	Lt, hemicolectomy	3	1	0	17	2	4.66	2.1	1	#NULL!	0	0	22	1	61	3
229	64	1	62	171	21.2031	4	2	1	0	0	0	1	0	0	0	1	0	1	293	Lt, hemicolectomy	3	1	0	24	2	7.46	5.42	0	#NULL!	0	0	100	0	100	1
230	52	1	67.5	159	26.6999	4	2	0	0	0	0	0	0	0	0	1	0	1	336	Rt. Hemicolectomy	1	1	0	12	2	15.92	4.3	1	#NULL!	0	0	7	1	71	3
231	62	2	60	160	23.4375	4	2	0	0	0	0	0	0	0	0	0	0	2	280	Lt, hemicolectomy	3	1	0	26	2	3.57	1.46	0	#NULL!	0	0	43	0	43	1
232	73	2	49	146.5	22.8308	4	2	1	0	1	0	0	0	0	8	0	0	2	352	Lt, hemicolectomy	3	1	0	24	2	3.56	0.97	1	#NULL!	0	0	12	1	39	3
233	44	1	49	165	17.9982	4	2	1	0	0	0	1	0	0	0	0	0	1	255	Lt, hemicolectomy	3	1	0	27	2	1	0.38	0	#NULL!	0	0	86	0	86	1
234	70	1	67	165	24.6097	4	2	1	1	1	0	0	0	0	0	1	0	1	220	Lt, hemicolectomy	3	1	0	13	2	3.46	2.11	0	#NULL!	0	0	86	0	86	1
235	33	1	65	170	22.4913	4	2	1	0	0	0	0	0	0	0	0	0	1	173	Lt, hemicolectomy	3	2	0	25	2	2.06	1.28	0	#NULL!	0	0	75	0	75	1
236	71	2	54	156	22.1893	4	2	1	1	1	0	0	0	0	0	0	0	3	108	Lt, hemicolectomy	3	1	0	38	1	1.72	0.98	0	#NULL!	0	0	72	0	72	1
237	51	2	57	150	25.3333	4	2	0	0	0	0	0	0	0	0	0	1	2	144	Lt, hemicolectomy	3	1	0	32	1	2.13	1.4	0	#NULL!	0	0	72	0	72	1
238	76	1	60	172	20.2812	4	2	1	0	1	0	0	0	0	8	0	1	2	381	Lt, hemicolectomy	3	1	0	28	2	1.33	0.87	0	#NULL!	0	0	66	0	66	1
239	71	1	62.3	153	26.6137	4	2	1	1	1	0	0	0	0	8	0	0	3	308	Lt, hemicolectomy	3	1	0	15	2	4.17	2.41	0	#NULL!	0	0	66	0	66	1
240	57	2	50	157	20.2848	4	2	0	0	0	0	0	0	0	0	0	1	2	129	Lt, hemicolectomy	3	1	0	25	2	2.06	1.2	0	#NULL!	0	0	62	0	62	1
241	58	1	95	176	30.6689	4	2	1	0	1	0	0	0	0	0	0	1	2	434	Lt. Hemicolectomy	3	1	0	34	2	1.64	0.72	0	#NULL!	0	0	58	0	58	1
242	77	2	55	145	26.1593	4	2	1	0	1	0	0	0	0	0	1	1	2	140	Lt, hemicolectomy	3	1	0	30	2	5.87	3.95	0	#NULL!	0	0	54	0	54	1
243	82	1	57	164	21.1927	4	2	0	0	0	0	0	0	0	0	1	0	2	305	Lt, hemicolectomy	3	1	0	21	2	1.54	1.09	0	#NULL!	0	0	51	0	51	1
244	72	1	66	168	23.3844	4	2	1	0	1	0	0	0	0	8	1	1	3	275	Lt, hemicolectomy	3	1	0	28	2	3.35	2.61	0	#NULL!	0	0	50	0	50	1
245	63	2	52	142	25.7885	4	2	1	0	1	0	0	0	0	0	0	0	2	130	Lt, hemicolectomy	3	1	0	30	2	10.57	2.04	0	#NULL!	0	0	47	0	47	1
246	48	1	80	170.7	27.4551	4	2	1	0	1	0	0	0	0	8	0	0	3	225	Lt, hemicolectomy	3	1	0	21	2	0.94	0.55	0	#NULL!	0	0	47	0	47	1
247	57	1	67	162	25.5296	4	2	1	0	1	0	0	0	0	0	1	0	2	243	Lt, hemicolectomy	3	1	0	23	2	2.04	1.08	0	#NULL!	0	0	46	0	46	1
248	78	1	58.7	169	20.5525	4	2	0	0	0	0	0	0	0	0	0	0	3	278	AR	4	1	0	18	2	2.62	1.11	0	#NULL!	0	0	43	0	43	1
249	79	1	55	160	21.4844	5	2	0	0	0	0	0	0	0	0	0	0	2	103	LAR	5	1	0	23	1	9.18	4.43	0	#NULL!	0	0	67	0	67	1
250	67	2	48	150	21.3333	5	2	1	0	0	0	0	0	0	0	0	0	3	223	AR	4	1	0	15	2	6.07	2.05	0	#NULL!	0	0	53	0	53	1
251	80	1	47.8	167	17.1394	5	2	1	0	0	0	0	0	0	0	0	0	3	383	AR	4	2	0	20	2	14.01	3.25	0	#NULL!	0	0	18	0	11	3
252	78	2	56	157	22.719	5	2	1	0	1	0	0	0	0	0	0	0	1	81	AR	4	1	0	20	2	2.62	2.37	0	#NULL!	0	0	124	0	124	1
253	80	2	61	150	27.1111	5	2	1	0	1	0	0	0	0	0	0	0	3	183	AR	4	1	0	20	2	17.77	6.44	1	#NULL!	0	0	21	1	58	1
254	61	1	80	169	28.0102	5	2	1	0	1	0	0	0	0	0	0	0	1	282	AR	4	1	0	12	2	1.67	0.81	0	#NULL!	0	0	91	0	89	3
255	58	1	90	170	31.1419	5	2	1	1	1	0	1	0	0	0	1	0	2	406	AR	4	2	0	15	2	1.85	1.64	0	#NULL!	0	0	86	0	86	1
256	55	1	72	177	22.9819	5	2	1	0	0	0	0	0	1	0	0	0	2	143	LAR	5	1	0	22	2	1.89	1.39	0	#NULL!	0	0	76	0	76	1
257	70	1	60.5	165.4	22.1149	5	2	1	1	0	0	0	1	0	0	0	1	3	191	AR	4	1	0	22	2	31.03	2.37	0	#NULL!	0	0	110	0	110	1
258	68	1	61.3	163	23.072	5	2	1	1	1	0	0	0	0	0	0	0	1	195	AR	4	4	0	21	2	2.59	1.11	1	#NULL!	0	0	48	1	92	3
259	73	2	58	158	23.2335	5	2	1	0	1	0	0	0	0	0	0	0	1	158	AR	4	1	0	12	2	4.11	1.92	0	#NULL!	0	0	97	0	97	1
260	76	2	56.2	149.5	25.1451	5	2	1	0	1	1	0	0	0	0	0	0	3	206	AR	4	1	0	18	2	4.24	3.94	0	#NULL!	0	0	47	0	47	1
261	71	2	78	158	31.245	5	2	1	1	1	1	0	1	0	0	0	0	3	259	AR	4	4	0	14	2	6.4	2.6	0	#NULL!	0	0	98	0	98	1
262	64	2	55	149	24.7737	5	2	0	0	0	0	0	0	0	0	0	0	1	160	AR	4	2	0	23	2	41.82	5.15	0	#NULL!	0	0	119	0	119	1
263	64	2	48	150	21.3333	5	2	1	0	0	0	0	0	1	0	0	0	2	187	AR	4	1	0	33	2	0.98	0.83	0	#NULL!	0	0	66	0	66	1
264	71	1	70.2	170	24.2907	5	2	1	1	1	0	0	0	0	0	0	0	1	207	AR	4	1	0	23	2	1.77	1.15	0	#NULL!	0	0	94	0	94	1
265	54	1	71.5	168	25.333	5	2	1	1	0	0	0	0	0	0	1	0	3	346	AR	4	3	0	23	1	1.41	1.41	0	#NULL!	0	0	42	0	42	1
266	62	1	60	160	23.4375	5	2	1	1	0	0	0	0	0	0	0	0	2	193	AR	4	1	0	36	1	1.8	0.84	0	2012-11-25	3	1	37	0	34	2
267	66	1	57.8	173	19.3124	5	2	1	1	0	0	0	0	0	0	1	0	2	160	AR	4	1	0	17	2	0.67	0.44	0	#NULL!	0	0	117	0	117	1
268	61	1	63	177	20.1092	5	2	1	0	1	0	0	0	0	0	1	0	3	124	AR	4	1	0	72	2	3.82	2.25	0	#NULL!	0	0	54	0	54	1
269	54	1	60	168	21.2585	5	2	0	0	0	0	0	0	0	0	0	0	1	161	AR	4	1	0	15	2	1.05	0.64	0	#NULL!	0	0	113	0	113	1
270	77	1	64	172	21.6333	5	2	1	0	0	0	0	0	1	0	0	0	1	274	AR	4	1	1	25	2	3.31	1.55	1	#NULL!	0	0	48	1	90	1
271	48	2	66	163	24.841	5	2	0	0	0	0	0	0	0	0	0	0	1	163	LAR	5	1	0	15	2	0.46	0.32	0	#NULL!	0	0	59	0	59	1
272	68	1	66.4	167.7	23.6103	5	2	1	0	0	0	0	0	0	8	0	1	4	273	LAR	5	1	0	24	1	0.48	0.39	0	#NULL!	0	0	54	0	54	1
273	71	1	72	170	24.9135	5	2	1	0	0	0	0	0	0	8	0	1	2	226	LAR	5	1	0	23	2	1.7	1.04	0	#NULL!	0	0	8	1	35	2
274	75	2	41	133	23.1782	5	2	1	1	1	0	0	0	0	8	0	1	3	255	AR	4	1	0	26	2	12.17	4.85	0	#NULL!	0	0	63	0	63	1
275	73	2	58	154.4	24.3295	5	2	1	0	1	0	0	0	0	0	0	0	2	281	AR	4	2	0	19	2	3.51	2.86	0	#NULL!	0	0	44	0	44	1
276	55	2	52	153	22.2137	5	2	1	0	1	0	0	0	0	0	0	0	2	271	AR	4	1	0	22	2	8.45	2.37	0	#NULL!	0	0	48	0	48	1
277	49	2	73	164.7	26.9114	5	2	1	0	1	0	0	0	0	0	0	1	2	176	AR	4	1	0	21	2	1.07	0.49	0	#NULL!	0	0	40	0	40	1
278	67	1	48	167	17.2111	5	2	1	1	1	0	0	0	0	0	0	0	2	226	AR	4	2	0	19	2	4.49	1.95	0	#NULL!	0	0	111	0	111	1
279	76	1	74	175	24.1633	5	2	1	0	0	1	0	0	0	0	0	0	2	70	AR	4	1	0	16	1	1.91	1.87	1	2013-12-23	1	1	63	1	67	2
280	62	1	73	173	24.3911	5	2	0	0	0	0	0	0	0	0	0	0	1	269	Lt, hemicolectomy	3	1	0	22	2	2.51	0.69	1	#NULL!	0	0	47	1	98	1
281	71	1	79	167	28.3266	5	2	1	1	1	0	0	0	0	0	0	1	3	172	AR	4	3	0	12	2	1.38	0.79	0	#NULL!	0	0	70	0	70	1
282	83	2	65	154	27.4077	5	2	1	1	1	0	0	0	0	8	0	0	2	162	AR	4	1	0	12	2	41.68	41.45	0	2015-03-05	3	1	41	0	40	3
283	71	2	42.3	149.2	19.0021	5	2	1	0	1	0	0	0	0	0	0	1	2	216	AR	4	1	0	12	2	6.15	2.39	0	#NULL!	0	0	125	0	125	1
284	59	2	63.8	169.4	22.2328	5	2	0	0	0	0	0	0	0	0	0	1	1	245	AR	4	1	0	12	2	2.89	0.95	1	2014-02-05	1	1	26	1	64	2
285	52	1	87.8	180	27.0988	5	2	1	0	1	1	0	0	0	0	1	0	3	264	AR	4	1	0	18	2	0.55	0.34	0	#NULL!	0	0	72	0	72	1
286	54	2	61.9	153.9	26.1345	5	2	0	0	0	0	0	0	0	0	0	0	1	173	AR	4	1	0	22	2	13.27	1.27	0	#NULL!	0	0	120	0	120	1
287	84	2	48	149	21.6206	5	2	0	0	0	0	0	0	0	0	0	0	1	151	LAR	5	1	0	18	2	5.83	3.29	0	#NULL!	0	0	120	0	114	3
288	71	1	65	166	23.5883	5	2	1	0	1	0	0	0	0	0	0	1	1	124	AR	4	2	0	12	2	8.92	2.13	0	#NULL!	0	0	85	0	85	1
289	75	2	49	159	19.3821	5	2	1	1	1	0	0	0	0	0	0	0	1	178	AR	4	1	0	25	2	8.95	2.44	0	#NULL!	0	0	93	0	93	1
290	77	1	71.9	170	24.8789	5	2	1	1	1	0	0	0	0	0	1	1	2	238	AR	4	1	0	19	2	3.6	1.73	0	#NULL!	0	0	94	0	94	1
291	83	2	60	158	24.0346	5	2	0	0	0	0	0	0	0	0	0	0	1	257	AR	4	2	0	16	2	5.08	3.63	0	#NULL!	0	0	124	0	124	1
292	62	2	51	155	21.2279	5	2	0	0	0	0	0	0	0	0	0	0	2	155	AR	4	1	0	16	2	2.92	1.74	0	#NULL!	0	0	49	0	49	1
293	70	2	61	151	26.7532	5	2	1	0	1	0	0	0	0	0	0	1	1	194	AR	4	1	0	15	1	2.15	1.3	1	2017-11-17	1	1	62	1	103	2
294	66	2	50.6	152.8	21.6722	5	2	1	0	0	1	0	0	0	0	0	0	2	227	AR	4	1	0	15	2	3.02	1.62	0	#NULL!	0	0	50	0	50	1
295	77	1	64	169	22.4082	5	2	0	0	0	0	0	0	0	0	0	1	1	309	LAR	5	4	0	25	2	1.37	0.87	0	#NULL!	0	0	122	0	122	1
296	76	1	75	167	26.8923	5	2	1	0	1	0	0	0	0	0	0	1	1	302	AR	4	1	0	12	2	10.94	2.46	0	#NULL!	0	0	122	0	122	1
297	70	2	67	166	24.3141	5	2	1	1	1	0	1	0	0	0	0	0	1	187	AR	4	1	0	23	1	0.76	0.47	0	#NULL!	0	0	121	0	121	1
298	76	2	53	151	23.2446	5	2	1	1	0	0	0	0	0	0	0	1	1	159	AR	4	1	0	22	2	6.51	4.15	0	#NULL!	0	0	119	0	119	1
299	63	2	47.6	154	20.0708	5	2	0	0	0	0	0	0	0	0	1	1	1	204	LAR	5	1	0	31	2	3.17	1.44	0	#NULL!	0	0	119	0	119	1
300	54	1	82	178	25.8806	5	2	0	0	0	0	0	0	0	0	0	0	1	180	AR	4	1	0	14	2	13.94	4.92	0	#NULL!	0	0	119	0	119	1
301	79	2	64	148	29.2184	5	2	1	1	1	0	0	0	0	0	0	1	2	259	AR	4	2	0	17	2	4.53	3.07	0	#NULL!	0	0	110	0	110	1
302	65	2	50.4	154	21.2515	5	2	1	0	0	0	1	0	0	8	0	0	1	166	AR	4	1	0	19	2	3.05	2.24	0	#NULL!	0	0	115	0	115	1
303	67	1	60	163.5	22.4448	5	2	1	1	1	0	0	0	0	0	0	0	2	315	AR	4	1	3	24	2	3.41	2.72	1	#NULL!	0	0	10	1	117	1
304	55	1	84	175	27.4286	5	2	1	0	1	0	0	0	0	0	0	0	1	195	AR	4	1	0	36	2	3.68	1.04	0	#NULL!	0	0	117	0	117	1
305	44	1	70.5	181	21.5195	5	2	1	0	1	0	0	1	0	8	1	1	3	202	Lt, hemicolectomy	3	1	0	12	1	1.17	0.94	0	#NULL!	0	0	52	0	52	1
306	69	2	50	152	21.6413	5	2	1	0	1	1	0	0	0	0	0	0	3	141	AR	4	1	0	29	2	2.35	1.46	0	#NULL!	0	0	55	0	55	1
307	69	1	62	171	21.2031	5	2	1	1	0	0	0	0	0	8	0	0	3	154	Lt, hemicolectomy	3	1	0	15	2	9.75	3.39	1	#NULL!	0	0	36	1	85	1
308	61	2	58	149	26.1249	5	2	1	0	1	0	0	0	0	0	0	0	1	199	LAR	5	4	0	22	2	5.13	3.2	0	#NULL!	0	0	113	0	113	1
309	57	2	54	165	19.8347	5	2	0	0	0	0	0	0	0	0	0	0	1	204	AR	4	1	0	17	2	1.24	0.62	0	#NULL!	0	0	110	0	110	1
310	63	1	57.1	158	22.8729	5	2	1	1	1	0	0	0	0	8	0	1	2	103	AR	4	1	0	23	2	3.31	2.04	0	#NULL!	0	0	72	0	67	3
311	54	2	69	163	25.9701	5	2	0	0	0	0	0	0	0	0	0	0	1	556	AR	4	1	3	13	2	1.22	1.64	0	#NULL!	0	0	109	0	109	1
312	62	2	47.6	147	22.0279	5	2	0	0	0	0	0	0	0	0	0	0	1	284	AR	4	4	0	25	2	2.42	0.91	0	#NULL!	0	0	109	0	109	1
313	56	1	75	176	24.2123	5	2	0	0	0	0	0	0	0	0	1	0	1	173	AR	4	1	0	33	2	1.47	1.03	0	#NULL!	0	0	109	0	109	1
314	79	1	58	167	20.7967	5	2	1	1	1	0	1	0	0	0	1	0	2	161	AR	4	1	0	20	2	2.88	0.96	1	2013-01-21	1	1	6	1	17	2
315	71	1	67	169	23.4586	5	2	1	0	1	0	0	0	0	0	0	0	1	186	AR	4	1	0	17	2	3.14	2.29	0	#NULL!	0	0	103	0	103	1
316	62	1	47	159	18.591	5	2	1	0	0	1	1	0	0	0	1	1	1	211	AR	4	4	0	25	2	3.26	1.48	0	#NULL!	0	0	102	0	102	1
317	65	1	59	166	21.4109	5	2	0	0	0	0	0	0	0	0	1	0	2	208	AR	4	1	0	20	2	4.45	0.92	0	#NULL!	0	0	84	0	84	1
318	73	1	58	160	22.6562	5	2	1	1	0	0	0	0	0	0	0	1	1	187	AR	4	1	0	16	1	5.34	4.37	1	2016-08-05	2	1	55	1	66	2
319	81	2	63	148	28.7619	5	2	1	1	1	0	0	0	0	0	0	1	2	260	AR	4	1	0	16	2	3.5	1.83	0	#NULL!	0	0	90	0	86	3
320	62	1	63	168	22.3214	5	2	1	0	1	0	0	0	0	0	0	0	2	240	AR	4	1	0	17	2	2.55	0.78	1	#NULL!	0	0	6	1	66	1
321	58	2	57	161	21.9899	5	2	1	0	1	0	0	0	0	0	0	0	1	282	AR	4	1	0	25	1	0.39	0.22	0	#NULL!	0	0	94	0	94	1
322	68	2	63	163	23.7118	5	2	1	0	1	0	0	0	0	8	0	1	2	317	LAR	5	1	0	30	2	2.82	0.79	0	#NULL!	0	0	93	0	93	1
323	74	1	63	165	23.1405	5	2	1	1	0	0	0	0	0	0	0	1	3	187	AR	4	1	0	15	2	3.93	2.18	0	#NULL!	0	0	77	0	77	1
324	79	1	75	170	25.9516	5	2	1	0	1	0	1	1	0	0	1	0	1	191	AR	4	1	1	12	2	2.5	1.5	0	2012-11-30	2	1	16	0	16	2
325	75	1	76	173	25.3934	5	2	1	1	1	0	0	0	0	0	0	0	2	215	LAR	5	1	0	16	2	5.03	3.22	1	2014-07-28	1	1	19	1	35	2
326	68	2	58	156	23.833	5	2	1	0	0	0	0	0	0	8	0	0	3	174	AR	4	1	0	12	2	14.95	4	0	#NULL!	0	0	54	0	54	1
327	74	1	63	158	25.2363	5	2	1	0	1	0	0	0	0	0	0	1	1	206	Lt, hemicolectomy	3	1	0	18	2	2.86	1.77	0	#NULL!	0	0	91	0	91	1
328	50	1	60	176	19.3698	5	2	1	0	0	0	0	0	1	0	0	0	1	332	AR	4	1	0	18	2	7.66	2.18	1	#NULL!	0	0	14	1	74	2
329	59	1	68	163	25.5937	5	2	1	1	1	0	0	0	0	0	0	0	2	397	LAR	5	1	3	26	2	2.57	2.18	0	#NULL!	0	0	89	0	89	1
330	75	2	83	150	36.8889	5	2	1	0	1	0	0	0	0	0	0	0	2	170	LAR	5	1	0	13	2	10.21	4.29	0	#NULL!	0	0	87	0	87	1
331	73	1	65	168	23.03	5	2	1	0	0	0	0	0	0	8	0	0	1	150	AR	4	1	0	15	2	4.73	2.56	0	#NULL!	0	0	30	0	27	2
332	69	2	48	164	17.8465	5	2	0	0	0	0	0	0	0	0	0	1	2	283	AR	4	1	0	29	2	2.88	1.66	0	#NULL!	0	0	85	0	85	1
333	69	1	68	165	24.977	5	2	1	0	1	0	0	0	0	8	0	0	2	358	AR	4	1	0	24	2	8.77	3.31	0	#NULL!	0	0	85	0	85	1
334	80	1	56	160	21.875	5	2	1	0	0	0	0	0	0	8	1	1	1	491	LAR	5	2	0	24	2	5.96	3.34	1	#NULL!	0	0	6	1	69	3
335	60	1	63	165	23.1405	5	2	1	1	0	0	0	0	0	0	0	1	2	116	AR	4	1	0	23	2	1.68	0.92	0	#NULL!	0	0	83	0	83	1
336	60	1	83.7	161.6	32.0511	5	2	1	0	1	0	0	0	0	8	0	1	2	151	AR	4	1	0	12	2	2.25	1.4	0	#NULL!	0	0	84	0	84	1
337	77	1	49.5	158	19.8286	5	2	1	0	0	0	0	0	0	8	1	0	3	145	LAR	5	1	0	29	2	3.82	1.42	0	#NULL!	0	0	82	0	82	1
338	77	1	60	175	19.5918	5	2	1	1	0	1	0	0	0	0	0	0	2	250	AR	4	1	0	29	2	15.42	6.79	0	#NULL!	0	0	80	0	80	3
339	57	1	60.3	170	20.8651	5	2	0	0	0	0	0	0	0	0	1	0	2	120	AR	4	1	0	12	2	4.24	1.84	0	#NULL!	0	0	80	0	80	1
340	81	1	59	160	23.0469	5	2	1	0	1	0	0	0	0	0	0	1	2	105	AR	4	1	0	15	2	6.91	4.22	0	#NULL!	0	0	79	0	79	1
341	54	1	72.7	170	25.1557	5	2	0	0	0	0	0	0	0	0	0	0	1	184	AR	4	1	0	19	2	3.55	2.43	0	#NULL!	0	0	76	0	76	1
342	49	2	49	156	20.1348	5	2	1	0	1	0	0	0	0	0	0	0	2	129	AR	4	1	0	34	2	1.56	0.96	0	#NULL!	0	0	75	0	75	1
343	73	1	62	162	23.6244	5	2	1	0	0	1	0	0	0	8	1	1	3	92	AR	4	1	0	17	2	0.86	0.61	0	#NULL!	0	0	74	0	74	1
344	61	1	77	172	26.0276	5	2	0	0	0	0	0	0	0	0	1	1	2	290	Subtotal colectomy	6	2	0	47	2	1.29	0.89	1	2015-03-18	1	1	3	1	23	3
345	64	2	52	148	23.74	5	2	0	0	0	0	0	0	0	0	0	1	1	117	AR	4	1	0	27	2	8.25	8.72	0	#NULL!	0	0	73	0	73	1
346	71	1	67	163	25.2174	5	2	1	0	1	0	1	0	0	0	1	1	3	93	AR	4	1	0	30	2	6.83	3.45	1	#NULL!	0	0	11	1	64	1
347	69	1	63	165	23.1405	5	2	0	0	0	0	0	0	0	0	0	0	2	250	AR	4	2	1	22	2	2.59	1.24	0	#NULL!	0	0	65	0	65	1
348	61	1	65	165	23.8751	5	2	0	0	0	0	0	0	0	0	0	0	1	159	AR	4	4	0	20	2	1.98	2.03	0	#NULL!	0	0	72	0	72	1
349	88	1	78	169	27.31	5	2	1	0	1	0	1	0	0	8	1	0	4	250	AR	4	1	0	12	2	46.82	20.21	0	#NULL!	0	0	43	1	56	1
350	68	1	45	160	17.5781	5	2	1	0	0	0	0	0	0	8	1	1	2	98	AR	4	2	0	25	2	4.44	2.26	0	#NULL!	0	0	69	0	69	1
351	55	1	60	170	20.7612	5	2	1	1	0	0	0	0	0	0	1	0	2	82	AR	4	2	0	35	1	4.9	3	0	#NULL!	0	0	70	0	70	1
352	54	2	50	160	19.5312	5	2	1	0	0	0	0	0	0	8	0	0	1	120	AR	4	1	0	15	2	1.6	0.91	1	#NULL!	0	0	23	1	69	1
353	37	1	66	164	24.539	5	2	0	0	0	0	0	0	0	0	0	1	1	180	AR	4	1	0	34	2	2.52	0.68	0	#NULL!	0	0	61	0	61	1
354	65	2	55	153	23.4952	5	2	0	0	0	0	0	0	0	0	0	0	2	242	LAR	5	4	0	28	2	1.04	0.55	0	#NULL!	0	0	66	0	66	1
355	57	1	70	172	23.6614	5	2	0	0	0	0	0	0	0	0	1	1	2	255	AR	4	1	0	35	2	1.51	0.88	0	#NULL!	0	0	66	0	66	1
356	61	1	63	163	23.7118	5	2	1	1	1	0	0	0	0	0	0	1	3	176	AR	4	1	0	19	2	2.13	1.26	1	#NULL!	0	0	6	1	65	1
357	58	1	69	169	24.1588	5	2	0	0	0	0	0	0	0	0	1	1	3	105	AR	4	1	0	22	2	2.29	1.8	0	#NULL!	0	0	64	0	64	1
358	61	1	72.7	167	26.0676	5	2	0	0	0	0	0	0	0	0	1	0	2	135	LAR	5	1	0	34	2	2.7	1.34	0	#NULL!	0	0	63	0	63	1
359	92	2	45	140	22.9592	5	2	1	1	1	0	0	0	0	0	1	0	3	156	Lt, hemicolectomy	3	1	0	25	2	1.14	0.74	0	#NULL!	0	0	63	0	63	1
360	61	1	72	165	26.4463	5	2	1	0	1	0	0	0	0	0	0	1	2	159	AR	4	1	0	31	2	3.43	0.82	0	#NULL!	0	0	63	0	63	1
361	54	2	49	157	19.8791	5	2	0	0	0	0	0	0	0	0	0	1	1	78	AR	4	1	0	12	1	2.76	1.87	0	#NULL!	0	0	62	0	62	1
362	52	2	51	156	20.9566	5	2	0	0	0	0	0	0	0	0	0	0	2	208	LAR	5	1	0	17	2	2.32	1.28	0	#NULL!	0	0	61	0	61	1
363	67	1	55	172	18.5911	5	2	1	0	0	0	0	0	0	8	1	1	2	123	AR	4	1	0	26	2	2.7	1.38	0	#NULL!	0	0	60	0	60	1
364	67	1	61	171	20.8611	5	2	0	0	0	0	0	0	0	0	1	0	2	120	AR	4	1	0	27	2	3.26	2.06	0	#NULL!	0	0	60	0	60	1
365	57	1	75	176	24.2123	5	2	0	0	0	0	0	0	0	0	1	0	1	221	AR	4	1	0	15	2	1	0.59	0	#NULL!	0	0	58	0	58	1
366	67	2	65.8	160	25.7031	5	2	1	0	1	0	0	0	0	0	0	0	2	262	AR	4	1	0	19	2	26.41	4.36	0	#NULL!	0	0	56	0	56	1
367	77	1	64	169	22.4082	5	2	1	0	1	0	0	0	0	0	0	1	1	164	AR	4	1	0	25	2	1.01	1.01	0	#NULL!	0	0	55	0	55	1
368	57	1	60	168	21.2585	5	2	0	0	0	0	0	0	0	0	1	0	1	255	AR	4	1	0	15	2	3.67	2.15	0	#NULL!	0	0	55	0	55	1
369	74	2	60	152	25.9695	5	2	1	0	1	0	0	0	0	0	0	0	3	186	AR	4	1	0	28	2	4.5	1.89	0	#NULL!	0	0	53	0	53	1
370	57	1	68.5	168	24.2701	5	2	1	0	0	0	0	0	0	8	1	1	2	225	AR	4	1	0	32	2	0.98	0.6	0	#NULL!	0	0	53	0	53	1
371	45	1	72.5	171	24.794	5	2	0	0	0	0	0	0	0	0	1	0	1	199	AR	4	1	0	14	2	1.41	0.78	1	#NULL!	0	0	12	1	53	1
372	52	1	62.8	162	23.9293	5	2	0	0	0	0	0	0	0	0	1	1	2	207	AR	4	1	0	26	2	3.07	1.81	0	#NULL!	0	0	52	0	52	1
373	42	1	78	168	27.6361	5	2	1	0	0	0	0	0	0	0	1	0	1	174	AR	4	1	0	24	2	4.13	1.1	0	#NULL!	0	0	53	0	53	1
374	48	1	80.6	166	29.2495	5	2	0	0	0	0	0	0	0	0	1	0	2	264	Lt, hemicolectomy	3	1	0	21	1	2.31	1.45	0	#NULL!	0	0	52	0	52	1
375	66	1	62	165	22.7732	5	2	1	0	1	1	0	0	0	0	1	1	4	240	AR	4	1	0	21	2	30.72	7.74	0	2016-09-05	1	1	18	0	18	2
376	80	1	58	157	23.5304	5	2	1	0	1	0	0	0	0	8	0	1	2	188	AR	4	1	5	12	2	2.46	2.94	0	#NULL!	0	0	45	0	41	3
377	58	1	60	170	20.7612	5	2	1	1	0	0	0	0	0	0	0	0	2	146	AR	4	1	0	18	2	1.56	0.99	0	#NULL!	0	0	51	0	51	1
378	47	1	89	165	32.6905	5	2	1	0	1	0	0	0	1	0	1	1	3	210	AR	4	1	0	13	2	1.36	0.68	0	#NULL!	0	0	51	0	51	1
379	65	1	66	164	24.539	5	2	0	0	0	0	0	0	0	0	1	0	1	202	Lt, hemicolectomy	3	1	0	23	2	10.43	1.31	0	#NULL!	0	0	51	0	51	1
380	54	1	61	164	22.68	5	2	0	0	0	0	0	0	0	0	1	0	3	176	AR	4	1	0	28	2	1.04	0.94	0	#NULL!	0	0	50	0	50	1
381	80	1	70	168	24.8016	5	2	1	0	1	0	0	0	0	0	0	0	3	204	AR	4	1	0	18	2	2.51	1.43	0	#NULL!	0	0	48	0	48	1
382	56	1	75	172	25.3515	5	2	0	0	0	0	0	0	0	0	1	1	2	228	AR	4	1	0	24	2	2.58	1.51	0	#NULL!	0	0	47	0	47	1
383	81	2	56	149	25.2241	5	2	1	0	0	0	0	0	0	8	0	0	2	231	Lt, hemicolectomy	3	1	0	13	2	1.47	0.95	0	#NULL!	0	0	45	0	45	1
384	60	1	58	172	19.6052	5	2	1	1	1	0	1	0	0	0	0	0	3	287	LAR	5	1	0	39	2	3.08	1.26	0	#NULL!	0	0	43	0	43	1
385	61	1	81.3	169	28.4654	5	2	1	1	1	0	0	0	0	0	1	0	3	235	AR	4	1	4	18	2	2.2	1.28	0	#NULL!	0	0	43	0	43	1
386	56	1	63.5	161.8	24.2559	5	2	0	0	0	0	0	0	0	0	0	1	2	180	AR	4	미상	0	18	2	4	1.79	0	#NULL!	0	0	43	0	43	1
387	47	1	70.9	170	24.5329	5	2	1	0	0	0	0	0	1	0	1	1	2	317	AR	4	1	0	45	1	1.85	1.07	0	#NULL!	0	0	42	0	42	1
388	63	1	60	168	21.2585	5	2	1	0	1	0	0	0	0	0	1	0	2	213	LAR	5	1	0	15	1	6.18	2.59	0	#NULL!	0	0	41	0	41	1
389	82	1	78	168	27.6361	5	2	1	0	1	0	0	0	0	0	0	1	2	197	AR	4	1	0	20	2	7.98	3.53	0	#NULL!	0	0	42	0	42	1
390	58	2	77.4	159.5	30.4242	5	2	0	0	0	0	0	0	0	0	1	1	2	245	AR	4	1	0	18	2	4.4	3.52	0	#NULL!	0	0	41	0	41	1
391	84	2	51.1	147.6	23.4557	5	2	1	0	1	0	0	0	0	8	0	0	2	171	AR	4	1	0	16	2	1.1	0.74	0	#NULL!	0	0	40	0	40	1
392	79	2	65	160	25.3906	6	2	0	0	0	0	0	0	0	0	0	0	2	169	LAR	5	2	0	22	2	4.34	1.35	0	#NULL!	0	0	82	0	82	1
393	71	2	49	147	22.6757	6	2	1	1	1	0	0	0	0	8	0	0	3	177	AR	4	1	0	19	2	3.97	2.29	0	#NULL!	0	0	44	1	69	3
394	68	1	72	169	25.2092	6	2	1	0	1	0	0	0	0	0	0	0	3	174	AR	4	1	0	23	2	0.97	0.5	0	#NULL!	0	0	69	0	69	1
395	57	2	57	160	22.2656	6	2	0	0	0	0	0	0	1	0	0	1	1	119	LAR	5	1	0	15	2	6.04	2.26	0	#NULL!	0	0	88	0	88	1
396	60	1	65	175	21.2245	6	2	1	1	1	0	0	0	0	0	0	0	1	148	AR	4	1	0	34	2	9.21	3.82	0	#NULL!	0	0	105	0	105	1
397	69	1	58	166	21.048	6	2	1	0	0	0	0	0	0	8	0	0	2	240	AR	4	1	0	22	2	16.97	6.27	0	#NULL!	0	0	109	0	109	1
398	66	2	49	153	20.9321	6	2	0	0	0	0	0	0	0	0	0	0	1	232	LAR	5	4	0	19	2	1.98	0.82	0	#NULL!	0	0	107	0	107	1
399	74	1	70	190	19.3906	6	2	1	1	1	0	0	0	0	0	1	1	3	109	LAR	5	1	0	19	2	1.89	1.36	0	#NULL!	0	0	67	0	64	3
400	46	2	65	166	23.5883	6	2	0	0	0	0	0	0	0	0	0	1	2	191	LAR	5	1	0	36	2	3.88	2.75	1	#NULL!	0	0	27	1	63	1
401	79	2	64	158	25.6369	6	2	1	0	1	0	0	0	0	0	0	1	2	229	AR	4	1	0	13	2	1.71	1.33	1	#NULL!	0	0	12	1	86	3
402	78	1	63	165	23.1405	6	2	1	0	0	0	0	0	0	8	1	0	3	240	AR	4	1	0	36	2	5.47	2.91	0	#NULL!	0	0	49	0	49	1
403	60	2	48	158	19.2277	6	2	1	1	0	0	0	0	0	8	0	0	2	80	AR	4	1	0	19	2	0.58	0.39	0	#NULL!	0	0	88	0	88	1
404	72	1	76	169	26.6097	6	2	1	1	0	0	0	0	0	8	0	0	3	363	AR	4	1	0	22	2	3.82	3.66	1	#NULL!	0	0	6	1	31	2
405	79	2	54	155	22.4766	6	2	1	0	1	0	0	0	0	0	0	1	2	165	LAR	5	1	0	39	2	2.21	1.17	0	#NULL!	0	0	64	0	64	1
406	67	1	58	168	20.5499	6	2	1	1	1	0	0	0	0	0	0	0	2	370	LAR	5	1	3	32	2	3.72	1.93	1	#NULL!	0	0	7	1	62	2
407	58	1	63	176	20.3383	6	2	1	0	0	0	0	0	0	8	0	1	1	257	AR	4	1	0	18	2	15.56	6.29	1	#NULL!	0	0	23	1	89	1
408	63	1	45	165	16.5289	6	2	0	0	0	0	0	0	0	0	1	0	1	202	LAR	5	1	0	15	2	2.66	1.65	0	#NULL!	0	0	103	0	103	1
409	77	2	50	152	21.6413	6	2	0	0	0	0	0	0	0	0	0	0	1	224	AR	4	1	0	24	2	3.59	1.14	0	#NULL!	0	0	102	0	102	1
410	61	1	65	160	25.3906	6	2	1	0	1	0	0	0	1	0	1	0	2	182	AR	4	1	0	22	2	1.18	0.75	0	#NULL!	0	0	99	0	99	1
411	77	1	61	170	21.1073	6	2	1	0	0	0	1	0	0	8	0	0	2	159	AR	4	1	0	14	2	5.35	1.94	0	#NULL!	0	0	81	0	79	3
412	73	1	77.6	173	25.928	6	2	1	1	1	0	0	0	0	0	1	1	1	228	AR	4	1	0	19	2	12.22	6.21	0	#NULL!	0	0	84	0	79	3
413	62	1	78	173	26.0617	6	2	0	0	0	0	0	0	0	0	1	1	1	307	AR	4	1	0	18	1	1.25	0.93	0	#NULL!	0	0	98	0	98	1
414	68	1	60	170	20.7612	6	2	1	0	1	0	1	0	1	0	1	1	1	92	AR	4	1	0	23	2	5.16	4.01	0	#NULL!	0	0	84	0	84	1
415	59	1	62	165	22.7732	6	2	1	0	1	0	0	0	0	0	0	0	2	180	AR	4	1	0	20	1	6.56	4.41	0	#NULL!	0	0	53	1	96	1
416	60	2	53.2	154.7	22.2296	6	2	1	0	1	0	0	0	0	0	0	0	2	307	LAR	5	1	0	15	2	1.48	0.89	0	#NULL!	0	0	41	0	41	1
417	81	2	50	145	23.7812	6	2	1	0	1	0	0	0	0	0	0	1	3	170	LAR	5	1	0	14	1	3.6	3.41	0	#NULL!	0	0	53	0	53	1
418	60	1	58	161	22.3757	6	2	1	0	0	0	0	1	0	8	1	0	1	172	LAR	5	1	0	12	2	3.78	2.42	0	#NULL!	0	0	91	0	91	1
419	73	1	60	166	21.7738	6	2	1	0	0	1	0	0	0	8	0	1	2	190	AR	4	1	0	18	2	13.58	3.69	0	2013-11-12	2	1	25	0	25	2
420	79	2	62	148	28.3053	6	2	1	0	1	0	0	0	0	8	0	0	1	208	AR	4	1	0	16	2	0.73	0.3	0	#NULL!	0	0	89	0	89	1
421	70	1	65	169	22.7583	6	2	1	0	0	1	0	0	0	0	0	1	3	162	AR	4	1	0	13	1	3.31	2.16	0	#NULL!	0	0	55	0	55	1
422	62	1	72	169	25.2092	6	2	1	0	0	0	0	0	0	8	1	0	2	313	LAR	5	3	0	17	2	34.61	9.01	0	#NULL!	0	0	85	0	85	1
423	55	1	52.7	172.8	17.6491	6	2	0	0	0	0	0	0	0	0	1	0	1	268	LAR	5	4	0	22	2	11.71	4.88	0	#NULL!	0	0	84	0	84	1
424	56	1	73	169	25.5593	6	2	1	0	0	0	1	0	0	0	1	0	2	237	AR	4	1	0	14	2	4.74	2.15	1	#NULL!	0	0	9	1	83	1
425	70	1	60	159	23.7332	6	2	0	0	0	0	0	0	0	0	0	0	1	235	LAR	5	1	0	27	2	28.37	10.4	0	#NULL!	0	0	83	0	83	1
426	71	1	61	163	22.9591	6	2	1	0	0	0	0	0	0	8	0	0	3	352	LAR	5	1	0	15	2	1.45	0.87	0	#NULL!	0	0	81	0	81	1
427	74	2	50	158	20.0288	6	2	1	1	1	0	0	0	0	0	0	0	3	183	AR	4	1	0	44	2	13.77	1.74	0	#NULL!	0	0	80	0	80	1
428	44	1	68.7	171	23.4944	6	2	0	0	0	0	0	0	0	0	1	1	1	204	AR	4	1	0	14	2	2.63	1.23	0	#NULL!	0	0	0	0	0	1
429	69	1	62	172	20.9573	6	2	1	1	1	1	0	0	0	0	1	0	3	284	LAR	5	1	0	18	2	23.01	15.11	0	#NULL!	0	0	76	0	76	1
430	52	2	65	167	23.3067	6	2	1	0	1	0	0	0	1	0	0	0	2	124	LAR	5	1	0	13	2	0.98	0.51	0	#NULL!	0	0	78	0	78	1
431	63	1	70	167	25.0995	6	2	1	0	1	0	0	0	1	0	0	1	2	183	LAR	5	1	0	15	2	6.33	2.42	0	#NULL!	0	0	75	0	75	1
432	75	1	65	171	22.2291	6	2	1	0	0	0	0	0	0	8	1	1	2	210	AR	4	1	0	23	2	3.42	1.05	0	#NULL!	0	0	73	0	73	1
433	64	1	67	166	24.3141	6	2	1	1	0	0	0	0	0	0	1	0	2	508	LAR	5	1	0	15	2	46.14	7.47	0	#NULL!	0	0	73	0	73	1
434	74	2	52	153	22.2137	6	2	0	0	0	0	0	0	0	0	0	1	2	145	AR	4	1	0	12	2	11.36	3.36	1	2014-03-18	1	1	3	1	9	2
435	58	2	57	152	24.6711	6	2	1	1	0	0	0	0	0	0	0	1	2	83	LAR	5	1	0	36	2	2.02	0.79	0	#NULL!	0	0	69	0	69	1
436	62	1	67	169	23.4586	6	2	1	0	1	0	0	0	0	0	1	0	2	268	LAR	5	1	0	37	2	7.49	2.44	0	#NULL!	0	0	65	0	65	1
437	55	1	73	166	26.4915	6	2	1	1	1	0	0	0	0	0	0	0	2	172	AR	4	1	0	32	2	1.25	0.6	0	#NULL!	0	0	65	0	65	1
438	70	2	48	151	21.0517	6	2	1	0	1	0	0	0	0	0	1	0	2	153	LAR	5	1	0	39	2	5.67	3.11	1	#NULL!	0	0	12	1	62	1
439	56	1	67	175	21.8776	6	2	1	0	0	0	0	0	0	8	1	0	2	281	LAR	5	1	0	38	2	3.67	1.48	0	#NULL!	0	0	60	0	60	1
440	72	1	64	169	22.4082	6	2	1	0	0	0	0	0	0	8	1	0	2	203	AR	4	1	0	24	2	2.42	1.16	0	#NULL!	0	0	59	0	59	1
441	61	1	79	168	27.9904	6	2	0	0	0	0	0	0	0	0	1	1	2	267	LAR	5	1	0	44	2	0.61	0.38	0	#NULL!	0	0	59	0	59	1
442	62	1	77	168	27.2817	6	2	1	0	1	0	0	0	0	0	0	1	2	183	LAR	5	1	0	36	2	2.25	1.18	0	#NULL!	0	0	59	0	59	1
443	63	1	56	163	21.0772	6	2	0	0	0	0	0	0	0	0	1	0	2	220	LAR	5	1	1	18	2	3.2	1.29	1	#NULL!	0	0	25	1	58	1
444	66	1	74	173	24.7252	6	2	0	0	0	0	0	0	0	0	1	0	2	135	LAR	5	1	0	21	2	2.93	1.3	0	#NULL!	0	0	58	0	58	1
445	46	1	75	180	23.1481	6	2	0	0	0	0	0	0	0	0	1	0	2	273	AR	4	1	0	25	2	4.98	2.35	0	#NULL!	0	0	57	0	57	1
446	82	2	44.1	143.1	21.5357	6	2	0	0	0	0	0	0	0	0	0	0	3	120	AR	4	1	0	41	2	5.68	1.1	0	#NULL!	0	0	56	0	56	1
447	71	2	44	154	18.5529	6	2	1	0	1	0	0	0	0	0	0	1	2	174	AR	4	1	1	25	2	6.25	4.69	1	#NULL!	0	0	2	1	55	1
448	73	1	64	159	25.3155	6	2	1	1	1	0	0	0	0	8	1	0	3	288	Subtotal colectomy	6	2	0	29	2	12.97	4.53	0	#NULL!	0	0	55	0	55	1
449	62	1	76	170	26.2976	6	2	1	0	1	0	0	0	0	0	1	0	2	218	AR	4	1	0	21	2	1.57	0.78	1	#NULL!	0	0	7	1	56	1
450	52	2	56	162	21.3382	6	2	0	0	0	0	0	0	0	0	0	0	2	216	LAR	5	1	0	16	2	2.89	1.82	0	#NULL!	0	0	56	0	56	1
451	53	1	75	167	26.8923	6	2	0	0	0	0	0	0	0	0	1	0	2	219	AR	4	1	0	43	2	3.44	1.95	0	#NULL!	0	0	54	0	54	1
452	72	1	61.9	167	22.1951	6	2	0	0	0	0	0	0	0	0	0	0	2	256	AR	4	1	1	22	2	3.12	0.96	0	#NULL!	0	0	53	0	53	1
453	63	1	56	166	20.3223	6	2	1	1	1	0	0	0	0	0	1	1	3	200	LAR	5	1	3	23	2	4.21	2.41	0	#NULL!	0	0	52	0	52	1
454	54	1	60.3	175	19.6898	6	2	1	0	0	0	0	0	0	0	1	1	2	377	AR	4	1	0	18	2	0.68	0.41	0	#NULL!	0	0	45	0	45	1
455	68	1	60	165	22.0386	6	2	0	0	0	0	0	0	0	0	1	0	2	196	AR	4	1	0	13	2	5.13	1.91	0	#NULL!	0	0	44	0	44	1
456	70	1	70	170.4	24.1079	6	2	1	1	1	0	0	0	0	0	0	0	3	348	AR	4	1	0	17	2	2.45	1.32	0	#NULL!	0	0	44	0	44	1
457	58	2	47.6	153.2	20.281	6	2	0	0	0	0	0	0	0	0	0	0	2	201	AR	4	1	0	17	1	0.62	0.36	0	#NULL!	0	0	43	0	43	1
458	80	2	55.5	143.8	26.8395	6	2	0	0	0	0	0	0	0	0	0	0	1	254	AR	4	1	0	14	2	10.48	3.51	0	#NULL!	0	0	43	0	43	1
459	50	1	71	170	24.5675	6	2	0	0	0	0	0	0	0	0	1	1	2	196	AR	4	1	0	15	2	4.25	2.02	0	#NULL!	0	0	41	0	41	1
460	69	2	60.5	156	24.8603	6	2	1	1	1	0	0	0	0	0	0	0	3	404	LAR	5	1	1	12	2	0.84	0.4	0	#NULL!	0	0	40	0	40	1
461	56	1	58.5	159	23.1399	6	2	1	0	1	0	0	0	0	8	0	0	3	217	AR	4	1	0	22	2	4.08	1.98	0	#NULL!	0	0	25	1	40	1
462	67	1	66.5	172	22.4784	6	2	1	1	1	0	0	0	0	0	0	0	3	390	AR	4	1	0	48	2	1.99	0.75	0	#NULL!	0	0	40	0	40	1
463	50	2	56	162	21.3382	6	2	0	0	0	0	0	0	0	0	0	0	2	284	AR	4	1	0	12	1	2.53	1.06	0	#NULL!	0	0	41	0	41	1
